# Supplementary material for: Antimicrobial Stewardship: Development and Pilot of an Organisational Peer-to-Peer Review Tool to Improve Service Provision in Line with National Guidance
Source: Antibiotics (Basel). 2021 Jan 5;10(1):44. doi: 10.3390/antibiotics10010044 (PMC7824785; doi:10.3390/antibiotics10010044)
Supplement: Supplementary file 1 [file antibiotics-10-00044-s001.zip]

Archive with 2 entries (2 files):
- Oloyede et al_AMS Peer Review Tool.pdf
- Oloyede et al_editable_AMS Peer Review tool.xlsm
