# Supplementary material for: Antimicrobial Stewardship: Development and Pilot of an Organisational Peer-to-Peer Review Tool to Improve Service Provision in Line with National Guidance
Source: Antibiotics (Basel). 2021 Jan 5;10(1):44. doi: 10.3390/antibiotics10010044 (PMC7824785; doi:10.3390/antibiotics10010044)
Supplement: Supplementary file 1 [file antibiotics-10-00044-s001.zip › Oloyede et al_editable_AMS Peer Review tool.xlsm]

## Sheet: Introduction
								Antimicrobial Stewardship (AMS) Peer Review Tool
								Originally developed by East of England Antimicrobial Pharmacy Network, 2016
								Updated by PHE English Surveillance for Antimicrobial Utilisation and Resistance Group, 2020
		Introduction
																			Introduction
																			Documents Submitted
																			Data Submitted
																			Notes
																			Data Sheet
		Peer reviewer(s)
		Preparation of peer review

## Sheet: Documents Submitted
						Antimicrobial Stewarship Peer Review Tool
															Introduction
															Documents Submitted
															Data Submitted
		Hospital:							Date:
															Notes
		Host AMS practtioners / designation:
															Data Sheet
		Reviwer(s) / designation:
		Tick documents shared:
			Empirical Antibiotic Guidelines for each clinical speciality							or direct reviewer to smartphone guideline app
			Antibiotic prescribing policy
			Terms of reference (TOR) for Antimicrobial Stewardship Committee (ASC)
			Minutes from Antimicrobial Stewardship Committee
			Strategy for Antimicrobial Stewardship (AMS)
			Infection Prevention and Control strategy
			Job Description for Director of Infection Prevention and Control (DIPC)
			Trust Board annual report
			Attendance tracker for Antimicrobial Stewardship Committee
			Restricted Antibiotic List
			Work plan for AMS
			Audit plan for AMS
			Education and training strategy for AMS
			Copy of the antimicrobial formulary
			Audit data feedback report
			Presentation slides for education and training sessions
			Completed NICE AMS baseline assessment tool - https://www.nice.org.uk/guidance/ng15/resources
			Healthcare Associated Infection action plan
			Evidence of AMS quality improvement initiative
			Other documents - please state:
		Originally developed by East of England Antimicrobial Pharmacy Network, 2016
		Updated by PHE English Surveillance for Antimicrobial Utilisation and Resistance Group, 2020

## Sheet: Data Submitted
		Data Submitted
		Prescribing and Resistance data evidence
		Antimicrobial Prescribing and Restance data shared:
			Four quarter rolling rate of total antibiotic prescribing per 1000 admissions; (Source – Fingertips)													Introduction
			Four quarter rolling rate of carbapenem prescribing per 1000 admissions; (Source – Fingertips)
			Proportion of total antibiotic prescribing from the "Access" category of the WHO Essential Medicines List AWaRe index; (Source – Fingertips)													Documents Submitted
			Defined daily dose of antibiotics dispensed by Acute Trusts pharmacies to all inpatients and outpatients per 1000 admissions; (Source – Fingertips)
			Defined daily dose of carbapenems dispensed by Acute Trusts pharmacies to all inpatients and outpatients per 1000 admissions; (Source – Fingertips)													Data Submitted
			Percentage of antibiotic prescriptions with evidence of review within 72 hours; by quarter (Source – Fingertips)
			C. difficile hospital-onset rates by reporting acute Trust and financial year (Source – Fingertips, Internal data)													Notes
			C. difficile infection counts and 12-month rolling rates of all cases, by reporting acute trust and month (Source – Fingertips, Internal data)
			E. coli bacteraemia hospital-onset counts and rates by NHS acute trust and financial year (Source – Fingertips, DCS)													Data Sheet
			E. coli bacteraemia cases counts and 12-month rolling rates, by reporting acute trust and month (Source – Fingertips, DCS)
			Percentage of frontline healthcare workers vaccinated with the seasonal influenza vaccine by NHS Acute Trust (Source – Fingertips, OH internal data)
		Originally developed by East of England Antimicrobial Pharmacy Network, 2016
		Updated by PHE English Surveillance for Antimicrobial Utilisation and Resistance Group, 2020

## Sheet: AMS Leadership & Management
							Introduction	Notes
							Documents Submitted	Data Sheet
							Data Submitted
				1. Antimicrobial Stewardship Leadership and Management
		No.	Criteria		Self-assessment	Evidence Provided	Reviewers Assessment	Comments
		1.1	Has the hospital management (board of directors, divisional directors, medical director, DIPC etc.) formally identified antimicrobial stewardship as a priority objective for the institution and included it in its key performance indicators?
		1.2	Is there dedicated, sustainable and sufficient budgeted financial support for antimicrobial stewardship activities, training or IT support? (e.g. support for salary, information technology)
		1.3	Does the trust have a robust governance structure for the AMS programme/committee? a. Is there an Antimicrobial Stewardship committee? b. Does the committee have a Terms of Reference? c. Is there a MDT core membership with quorate list within the ToR? d. Does the committee meet more than quarterly? e. Is there a written AMS strategy/action plan that monitors adherence to good AMS prescribing prin…
		1.4	Is there senior management support/responsibility for AMS? a. Does the Director of Infection Prevention and Control (DIPC) have AMS incorporated into their Job Description b. Does the Trust/hospital have a senior manager responsible for AMS activities? c. Is AMS addressed within the Trust Infection Prevention and Control (IPC) Strategy?
		1.5		Who is part of the ASC? Has a whole health economy approach been adopted? Antimicrobial Pharmacist Microbiologist Infectious Diseases consultant Senior Nurse Paediatrician Primary Care Representative Acute Care Physician Senior member of the Pharmacy Management Team Anaesthetist Surgeon Director of Infection Prevention and Control Infection Prevention and Control Nurse Other Pharmacist Infection …
		1.6	Is there an Antimicrobial Pharmacist (AMP) identified as a leader for antimicrobial stewardship activities at your hospital? a. Does the AMP have written objectives and a PDP relating to the AMS strategy b. Reviewing outpatient parenteral antibiotic therapy patients c. The AMP plays an active part in local AMS networks across all care settings (i.e. local AMS networks, regional networks, UKCPA me…
				Originally developed by East of England Antimicrobial Pharmacy Network, 2016
				Updated by PHE English Surveillance for Antimicrobial Utilisation and Resistance Group, 2020

## Sheet: Antimicrobial Prescribing
									Introduction	Notes
									Documents Submitted	Data Sheet
									Data Submitted
			2. Antimicrobial Prescribing Management
		No.	Criteria	Self-assessment		Evidence Provided			Reviewers Assessment	Comments
		Policy
		2.1	Is there a robust AMS policy that clearly states the overall principles of AM use? (i.e. Antimicrobial prescribing policy which outlines responsibilities for staff)
		2.2	Does the policy clearly define roles, responsibility and procedures of the antimicrobial team and antimicrobial use? a. initiation of AM within one hour for sepsis b. narrow spectrum, reviewing switching formulation of antibiotics c. reviewing of microbiology results within 48-72 hours d. prescribers documenting the review, use and switching of IV AMs e. reminder for prescriber to consider resist…
		2.3	Does the policy or guidelines include the Start Smart then Focus treatment algorithm?
		Guidelines
		2.4	Do you have a robust method of sharing guidelines?
		2.5	Is there an up to date AM formulary? (i.e. a list of antimicrobials that have been approved for use in a hospital, specifying whether the drugs are unrestricted, restricted (approval of an antimicrobial stewardship team member is required) or permitted for specific conditions)
		2.6	Is there a system for control of entry onto the formulary for new AMs and ongoing monitoring of costs, prescribing and patient outcomes?
		2.7	Is selection for the guidelines informed by local sensitivity data?
		Clinical Management
		2.8	Does your hospital have available and up-to-date recommendations (updated at least every year or when a new guideline is published) for AM guideline (diagnosis, prevention and treatment), based on international/national evidence-based guidelines (such as NICE common infection guidelines) and local susceptibility (when possible), to assist with antimicrobial selection (indication, agent, dose, rou…
		2.9	Has an MDT quality improvement programme for AMS been developed and is this sustained?
		2.10	Does your hospital support the antimicrobial stewardship activities/ strategy with adequate information technology services?
		2.11	Does the Microbiology lab use selective reporting of results in line with formulary choices?
		2.12	Are there timely microbiology results (including susceptibility data) preferably within 48 hours?
		2.13	Is susceptibility data (drug-bug combinations) and antimicrobial consumption reported to the national surveillance body?
		2.14	Is advice from a microbiologist/ID physician available by phone 24 hours a day?
		Ward Round & Stewardship
		2.15	What ward rounds take place, what departments, frequency, and who attends?	Wards	Frequency	Microbiologist	IPC Nurse	Pharmacist
			Clostridium difficile
			General AMS ward round
			Intensive Care Unit
			Respiratory disease
			Areas of high prescribing
		Feedback
		2.16	Is there evidence of audits/review that align with national AMR strategy/targets (e.g. CQUINs, 48-72hours reviews) and adherence to local guidelines? a. Is the advice and data easily accessible? b. Are the outcomes communicated to all staff in particular those who prescribe antibiotics?
		2.17	Is evidence of an antimicrobial (AM) review/audit of specific antimicrobial agents or clinical conditions that can is easily accessed? (to be shared with the Trust board and other members of staff)
		2.18	Is the information on AM prescribing feedback to prescribers? a. Is there regular feedback of audit data at a directorate level b. Is there a system in place to feedback to prescribers patient safety incidents related to AM use and c. Is there a system reporting lack of compliance to guidelines
		2.19	Are local systems and processes in place for encouraging peer review of prescribing AMs?
			Originally developed by East of England Antimicrobial Pharmacy Network, 2016
			Updated by PHE English Surveillance for Antimicrobial Utilisation and Resistance Group, 2020

## Sheet: Surv, Resistance & Standards
						Introduction	Notes
						Documents Submitted	Data Sheet
						Data Submitted
			3. Surveillance, Resistance and Standard
		No.	Criteria	Self-assessment	Evidence Provided	Reviewers Assessment	Comments
		3.1	Does your hospital monitor and report antimicrobial consumption and prescribing data? a. Broad spectrum antibiotics consumption b. Local resistance patterns c. Patient outcomes (e.g. LOS, mortality rates & readmissions) d. Use national surveillance data for benchmarking e. Measured ward level and consultant level
			Originally developed by East of England Antimicrobial Pharmacy Network, 2016
			Updated by PHE English Surveillance for Antimicrobial Utilisation and Resistance Group, 2020

## Sheet: Risk Assessment for AM
						Introduction	Notes
						Documents Submitted	Data Sheet
						Data Submitted
			4. Risk Assessment for Antimicrobials
		No.	Criteria	Self-assessment	Evidence Provided	Reviewers Assessment	Comments
		4.1	Do you have the following guidance to improve patient safety? a. AM allergies guidance b. IV to oral switch c. Therapeutic Drug Monitoring guidance
		4.2	Are incidents involving AMs reviewed at ASC meetings and incorporated into patient safety reporting systems to Boards and Commissioners? (particularly hospital admissions for potentially avoidable life threatening infections, CDI and anaphylaxis)
		4.3	Systems and processes are in place for identifying and reviewing whether hospital admissions are linked to previous prescribing decisions in patients with potentially avoidable infections. (i.e. E.coli bacteraemia).
		4.4	Does the AMT provide feedback and advice to prescribers who prescribe antimicrobials outside of the local guidelines when it is not justified?
		4.5	Dispensing of antimicrobials. Does the dispensary: a. issue full packs of AMs b. Issue the exact course length needed? c. Issue Prepacks
			Originally developed by East of England Antimicrobial Pharmacy Network, 2016
			Updated by PHE English Surveillance for Antimicrobial Utilisation and Resistance Group, 2020

## Sheet: Patient and Carers
						Introduction	Notes
						Documents Submitted	Data Sheet
						Data Submitted
			5. Patient and Carers
		No.	Criteria	Self-assessment	Evidence Provided	Reviewers Assessment	Comments
		5.1	Is there a policy for providing information on AMs to patients?
		5.2	Is the trust able to demonstrate if patient are adequately informed about antibiotics (why they are prescribed, side effects and course of length)
		5.3	Is there clear information about the AMs the patient has received on the discharge letter including instructions on total course length and indication of antibiotic?
		5.4	Does the AMT provide feedback and advice to prescribers who prescribe antimicrobials outside of the local guidelines when it is not justified?
		5.5	According to NICE does the trust ensure the following information is provided when a patient care is transferred to another care setting a. Information on recent use of antibiotics b. When the course should be reviewed c. Information on who the patient should contact if they have concerns about infection
			Originally developed by East of England Antimicrobial Pharmacy Network, 2016
			Updated by PHE English Surveillance for Antimicrobial Utilisation and Resistance Group, 2020

## Sheet: Education and Training
						Introduction	Notes
						Documents Submitted	Data Sheet
						Data Submitted
			6. Education and Training on the use of Antimicrobial
		No.	Criteria	Self-assessment	Evidence Provided	Reviewers Assessment	Comments
		6.1	Is there an AM education and training strategy?
		6.2	Is there mandatory core training in prudent antibiotic use for healthcare professionals at induction and at least every year. This should be repeated every 3 years and specifically cover those antibiotics that are linked to CDI. a. Doctors b. Pharmacist c. Nurses
		6.3	Has the national Antimicrobial prescribing and stewardship competencies being used for the development of training for prescribers and other healthcare professionals?
			Originally developed by East of England Antimicrobial Pharmacy Network, 2016
			Updated by PHE English Surveillance for Antimicrobial Utilisation and Resistance Group, 2020

## Sheet: Notes
		Details of Innovative Practice Not Included in the Criteria Above:
					Introduction
					Documents Submitted
					Data Submitted
					Notes
					Data Sheet
		Recommendations to Improve AMS at the Host Site:
		Ward Visited:
		Staff spoken to (please state profession and grade):
		Questions asked:
		Suggested questions to ask:
		Who is part of the AMT?
		Do you receive regular feedback from antimicrobial audits (ask a prescriber)?
		Can you show me where your antibiotic guidelines/policies are kept on the intranet?
		Do you have an easily accessible printed summary of the antibiotic guideline?
		Do you have the antibiotic guideline smartphone application on your phone?
		Responses to questions:
		Next steps:
		It is recommended that the completed tool which includes both your self-assessment and peer review assessment alongside an action plan is shared with the Trust Antimicrobial Stewardship Committee, chief pharmacist and any other appropriate governance structure. You may also which to share this within the regional antimicrobial network so that learning can be distributed and an action plan to addr…
		Originally developed by East of England Antimicrobial Pharmacy Network, 2016
		Updated by PHE English Surveillance for Antimicrobial Utilisation and Resistance Group, 2020

[truncated: 2 more sheets: Data Sheet, Validation List]
